# Supplementary material for: Impact of Prior Statin Use on Reperfusion Rate and Stroke Outcomes in Patients Receiving Endovascular Treatment
Source: J Clin Med. 2021 Nov 2;10(21):5147. doi: 10.3390/jcm10215147 (PMC8584468; doi:10.3390/jcm10215147)
Supplement: Supplementary file 1 [file jcm-10-05147-s001.zip]

Archive with 1 entries (1 files):
- jcm-1413690-supplementary.pdf
